# Supplementary material for: Seroprevalence of hepatitis E virus antibodies in adults and children from upstate New York: A cross-sectional study
Source: PLoS One. 2021 Jan 26;16(1):e0245850. doi: 10.1371/journal.pone.0245850 (PMC7837474; doi:10.1371/journal.pone.0245850)
Supplement: S1 Dataset — (XLSX) [file pone.0245850.s001.xlsx]

## Sheet: Data
age	race	ed	gender	result
46	0	5	1	Neg
31	0	6	0	Neg
35	0	5	1	Neg
48	0	6	0	Neg
30	0	5	0	Neg
41	2	8	1	Neg
53	0	8	1	Neg
37	0	5	0	Neg
32	0	6	1	Neg
29	0	8	1	Neg
55	0	6	1	Neg
49	0	8	0	Neg
36	0	6	1	Neg
52	0	5	1	Neg
53	0	7	0	Neg
35	0	6	0	Neg
45	0	5	1	Neg
56	0	5	1	Neg
51	0	8	0	Neg
24	0	6	1	Neg
52	0	6	1	Neg
54	0	6	1	Neg
47	0	8	0	Neg
29	0	5	0	Neg
47	0	4	1	Neg
43	0	5	1	Neg
56	7	5	1	Neg
55	0	8	0	Neg
31	0	6	1	Neg
48	0	6	1	Neg
51	0	7	1	Neg
39	1	8	1	Neg
44	0	8	0	Neg
51	0	6	1	Neg
50	0	5	1	Neg
31	0	8	0	Neg
25	0	6	1	Neg
59	0	5	1	Neg
32	0	8	1	Neg
40	0	5	0	Neg
50	0	6	0	Neg
32	0	6	1	Neg
44	0	8	1	Neg
29	0	6	0	Neg
62	0	4	0	Neg
33	0	6	1	Neg
47	0	8	0	Neg
33	0	8	1	Neg
40	0	7	1	Neg
40	0	6	1	Neg
61	0	5	1	Neg
25	0	6	1	Neg
27	0	6	1	Neg
35	0	6	1	Neg
40	0	6	1	Neg
57	0	6	1	Neg
52	0	6	0	Neg
41	0	6	1	Pos
46	1	7	1	Pos
51	0	7	1	Pos
50	0	6	1	Pos
60	0	8	1	Pos
57	0	4	1	Pos
11.8219			1	Neg
10.7452			1	Neg
10.3945			1	Neg
10.7041			0	Neg
11.4301			0	Neg
11.2603			1	Neg
11.3671			0	Neg
11.8438			1	Neg
11.9288			0	Neg
10.1507			1	Neg
10.4356			1	Neg
9.45479			0	Neg
9.85205			0	Neg
10.6548			0	Neg
11.8438			1	Neg
11.737			1	Neg
10.5233			1	Neg
12.0384			0	Neg
10.1123			0	Neg
10.8219			0	Neg
11.8849			1	Neg
9.22466			1	Neg
10.4274			1	Neg
10.9014			1	Neg
9.08493			1	Neg
11.5205			0	Neg
9.71507			1	Neg
9.28219			0	Neg
10.9726			1	Neg
10.2411			0	Neg
10.2192			1	Neg
9.13973			0	Neg
10.0424			0	Neg
10.1958			1	Neg
10.6365			1	Neg
9.05407			1	Neg
9.11978			1	Neg
10.7379			0	Neg
10.4695			0	Neg
10.5517			0	Neg
9.27036			1	Neg
10.7844			1	Neg
9.99589			1	Neg
10.5791			1	Neg
10.1875			0	Neg
10.0643			1	Neg
9.84805			1	Neg
11.0253			1	Neg
10.9213			0	Neg
10.7981			1	Neg
10.9788			0	Neg
9.38262			1	Neg
10.5462			1	Neg
10.1273			0	Neg
9.44011			0	Neg
9.18549			0	Neg
10.8665			0	Neg
9.52225			1	Neg
10.2368			0	Neg
10.3053			1	Neg
9.27858			1	Neg
10.9459			0	Neg
10.6612			0	Neg
10.3491			0	Neg
9.79877			0	Neg
9.05407			0	Neg
9.29774			1	Neg
10.6557			0	Neg
9.56057			1	Neg
9.42916			1	Neg
10.3409			0	Neg
9.59343			1	Neg
9.7577			0	Neg
10.0808			0	Neg
10.1766			0	Neg
10.4449			1	Neg
9.77139			0	Neg
9.31143			0	Neg
10.3381			0	Neg
10.3901			0	Neg
10.7214			1	Neg
9.94387			0	Neg
9.99042			1	Neg
10.3518			0	Neg
9.86448			1	Neg
9.78234			0	Neg
9.96851			0	Neg
10.5024			0	Neg
10.6804			0	Neg
10.694			0	Neg
9.48939			1	Neg
9.54415			0	Neg
10.0424			0	Neg
7.02533			0	Neg
9.32238			1	Neg
10.7926			0	Neg
9.18275			0	Neg
9.18001			0	Pos
7.01164			0	Neg
9.14716			1	Neg
9.26762			1	Neg
9.20465			0	Neg
10.7543			1	Neg
6.71595			0	Pos
10.2204			0	Neg
7.0527			0	Neg
15.8549			1	Neg
7.06639			1	Neg
10.8501			0	Neg
9.78782			0	Neg
9.75222			0	Neg
10.6256			1	Neg
10.3025			1	Neg
10.9651			0	Neg
9.94661			1	Neg
10.3573			0	Neg
7.01437			0	Neg
10.6557			1	Neg
9.69747			0	Neg
7.00342			1	Neg
9.66188			0	Neg
9.91923			1	Neg
9.48392			1	Neg
7.11294			0	Neg
10.7433			1	Neg
9.72211			0	Neg
10.5216			0	Neg
10			1	Neg
9			0	Neg
10			0	Neg
11			0	Neg
9			1	Neg
11			0	Neg
10			0	Neg
10			0	Neg
11			0	Neg
11			1	Neg
10			0	Neg
11			0	Neg
10			0	Neg
10			0	Neg
9			0	Neg
9			0	Neg
12			0	Neg
10			1	Neg
11			0	Neg
11			1	Neg
11			1	Neg
10			0	Neg
9			1	Neg
11			1	Neg
9			0	Neg
10			1	Neg
10			0	Neg
11			0	Neg
9			1	Neg
10			0	Neg
11			1	Neg
11			0	Neg
10			1	Neg
11			1	Neg
9			0	Neg
11			0	Neg
9			1	Neg
11			0	Neg
10			1	Neg
11			0	Neg
9			0	Neg
9			1	Neg
11			1	Neg
11			0	Neg
9			0	Neg
11			0	Neg
10			1	Neg
11			0	Neg
10			0	Pos
10			0	Neg
11			1	Neg
9			1	Neg
10			0	Neg
10			0	Neg
11			0	Neg
11			0	Neg
11			0	Neg
10			1	Neg
11			1	Neg
10			0	Neg
11			0	Neg
10			0	Neg
11			0	Neg
11			0	Neg
10			1	Neg
10			1	Neg
10			1	Neg
11			1	Neg
11			0	Neg
9			0	Neg
11			0	Neg
10			1	Neg
9			1	Neg
9			0	Neg
9			1	Neg
11			0	Neg
9			0	Neg
10			1	Neg
9			0	Neg
10			0	Neg
9			1	Neg
9			0	Neg
11			1	Neg
11			0	Neg
9			1	Neg
11			1	Neg
9			0	Neg
10			1	Neg
9			1	Neg
9			0	Neg
9			1	Neg
9			1	Neg
11			0	Neg
10			0	Neg
11			0	Neg
10			1	Neg
10			0	Neg
9			1	Neg
10			0	Neg
11			1	Neg
9			1	Neg
9			0	Neg
9			0	Neg
12			1	Neg
11			0	Neg
11			1	Neg
10			0	Neg
11			0	Neg
10			0	Neg
9			1	Neg
10			0	Neg
10			1	Neg
9			0	Neg
11			1	Neg
10			0	Neg
10			1	Neg
9			1	Neg
11			0	Neg
10			1	Neg
10			0	Neg
10			1	Neg
11			0	Neg
11			0	Neg
11			0	Neg
10			1	Neg
11			0	Neg
10			1	Neg
11			1	Neg
11			0	Neg
9			0	Neg
9			1	Neg
10			1	Neg
11			1	Neg
9			0	Neg
9			0	Neg
10			1	Neg
9			1	Neg
9			0	Neg
10			0	Neg
10			1	Neg
11			1	Neg
10			1	Neg
9			0	Neg
9			1	Neg
10			0	Neg
10			0	Neg
9			1	Neg
9			1	Neg
10			0	Neg
10			0	Neg
11			1	Neg
9			1	Neg
9			0	Neg
10			0	Neg
11			0	Neg
11			0	Neg
10			1	Neg
9			1	Neg
11			1	Neg
9			1	Neg
10			0	Neg
11			0	Neg
10			0	Neg
10			1	Neg
11			0	Neg
11			1	Neg
9			1	Neg
11			1	Neg
11			0	Neg
10			0	Neg
11			1	Neg
9			1	Neg
11			0	Neg
9			1	Neg
11			1	Neg
10			1	Neg
10			1	Neg
11			0	Neg
9			1	Neg
10			0	Neg
9			1	Neg
9			0	Neg
11			0	Neg
10			0	Neg
9			0	Neg
10			0	Neg
10			1	Neg
9			1	Neg
11			0	Neg
10			1	Neg
11			1	Neg
9			1	Neg
11			1	Neg
10			1	Neg
11			1	Neg
9			0	Neg
10			0	Neg
9			0	Neg
9			0	Neg
9			1	Neg
9			1	Neg
11			0	Neg
9			0	Neg
11			0	Neg
10			1	Neg
11			1	Neg
11			1	Neg
10			0	Neg
11			1	Neg
9			1	Neg
9			0	Neg
9			1	Neg
10			1	Neg
11			1	Neg
11			1	Neg
10			1	Neg
11			0	Neg
9			0	Neg
9			1	Neg
10			1	Neg
11			1	Neg
9			1	Neg
9			1	Neg
9			0	Neg
11			0	Neg
10			1	Neg
10			1	Neg
11			1	Neg
9			0	Neg
10			0	Neg
9			0	Neg
11			0	Neg
9			0	Neg
10			1	Neg
10			1	Neg
9			0	Neg
10			1	Neg
11			1	Neg
11			0	Neg
11			1	Neg
9			0	Neg
9			1	Neg
9			0	Neg
10			0	Neg
10			1	Neg
11			0	Neg
9			0	Neg
10			0	Neg
10			0	Neg
9			1	Neg
9			0	Neg
9			1	Neg
11			1	Neg
9			0	Neg
9			1	Neg
9			0	Neg
9			0	Neg
9			0	Neg
11			1	Neg
9			0	Neg
9			0	Neg
11			1	Neg
11			0	Neg
9			1	Neg
9			0	Neg
11			1	Neg
11			0	Neg
11			0	Neg
9			0	Neg
11			0	Neg
9			0	Neg
9			0	Neg
9			0	Neg
9			1	Neg
10			0	Neg
11			0	Neg
9			0	Neg
10			0	Neg
9			0	Neg
10			1	Neg
10			0	Neg
11			1	Neg
10			1	Neg
11			1	Neg
9			1	Neg
9			1	Neg
10			0	Neg
10			0	Neg
10			1	Neg
10			0	Neg

## Sheet: Codebook
Variable	Description	Codes
age	Age	(years)
race	Race	0 = Anglo American (White/Caucasian) 1 = African American 2 = Hispanic 3 = Asian American 4 = Mexican American 5 = Native American 7 = Other (Please specify)
ed	what is your highest level of education obtained?	1 = < 7th grade 2 = finished 9th grade 3 = some high school 4 = HS graduate 5 = some college 6 = college graduate 7 = some graduate school 8 = graduate degree
gender	Gender	0 = male 1 = female
result	HEV test result	Pos = Positive for HEV Neg = Negative for HEV
